# Supplementary material for: Screening factors to affect ultrasound-assisted extraction of (poly)phenols from date palm seeds
Source: Front Chem. 2024 Jul 16;12:1409393. doi: 10.3389/fchem.2024.1409393 (PMC11286480; doi:10.3389/fchem.2024.1409393)
Supplement: Supplementary file 1 [file DataSheet1.xlsx]

## Sheet: INDEX 
		Screening factors to affect Ultrasound-assisted extraction of polyphenols from date palm seeds
		Raquel Lucas González1, Manuel Viuda-Martos1, José ángel Pérez-Álvarez1, and Juana Fernández López1*
		1 Institute for Agri-Food and Agri-Environmental Research and Innovation, Miguel Hernández University (CIAGRO-UMH), Ctra. Beniel km 3.2, 03312 Orihuela, Alicante, Spain
					Supplementary material
						Supplementary Table 1
						Supplementary Table 2
						Supplementary Table 3
						Supplementary Table 4

## Sheet: Supplementary Table 1
	Supplementary Table 1. Person correlation among antioxidant activity and amount of total (poly)phenols, total hidroxycinnamic acids, flavan-3-ols and flavonols
	Columna1	Total	HA	Flavan-3-ols	Flavonols	FRAP	DPPH
	Total		0.81545	6.6936e-15	0.0071199	1.8962e-06	5.7996e-05
	HA	0.05281		0.54952	0.042279	0.14588	0.050053
	Flavanols	0.97704	-0.13488		0.0053233	3.1523e-05	0.00086257
	Flavonols	0.55673	-0.43645	0.57289		0.077247	0.13423
	FRAP	0.8287	0.32051	0.76673	0.38451		1.5487e-10
	DPPH	0.7502	0.42263	0.65847	0.32953	0.93619
	HA: Hidroxycinnamic acids

## Sheet: Supplementary Table 2
	Supplementary Table 2. (Poly)phenols profile from date palm seed flour using different levels of PBD extraction factors.
	Polyphenols compounds	1	2	3	4	5	6	7	8
	Protecatechuic acid*	nd	nd	nd	nd	nd	nd	nd	nd
	Ferulic acid*	0.53 ± 0.05	0.17 ± 0.00	0.31 ± 0.01	0.31 ± 0.00	0.56 ± 0.00	0.31 ± 0.00	0.58 ± 0.01	0.52 ± 0.03
	Caffeic acid*	4.26 ± 0.00	1.05 ± 0.03	1.96 ± 0.07	3.06 ± 0.02	5.69 ± 0.00	2.77 ± 0.01	3.95 ± 0.09	3.71 ± 0.09
	5-O-Caffeoylshikimic acid	6.26 ± 0.03	1.27 ± 0.03	3.04 ± 0.05	4.34 ± 0.02	9.12 ± 0.06	3.84 ± 0.00	7.17 ± 0.12	5.47 ± 0.02
	4-O-Caffeoylshikimic acid	2.87 ± 0.03	0.71 ± 0.03	1.40 ± 0.01	1.96 ± 0.03	3.38 ± 0.01	1.76 ± 0.02	2.67 ± 0.06	2.63 ± 0.05
	p-coumaric acid*	0.28 ± 0.04	0.04 ± 0.01	nd	0.31 ± 0.01	0.47 ± 0.00	0.32 ± 0.01	0.40 ± 0.00	0.51 ± 0.07
	Catechin*	14.70 ± 1.07	7.50 ± 0.24	7.36 ± 0.56	25.01 ± 0.3	29.27 ± 0.58	22.00 ± 0.09	21.05 ± 0.19	37.19 ± 0.83
	Procyanidins 1	11.57 ± 0.66	8.84 ± 0.82	6.90 ± 0.53	44.82 ± 0.1	28.96 ± 0.84	20.99 ± 0.12	18.95 ± 0.46	45.25 ± 0.35
	Procyanidins 2	7.40 ± 0.55	3.19 ± 0.05	5.54 ± 0.07	12.48 ± 0.08	8.83 ± 0.19	6.38 ± 0.08	4.17 ± 0.13	11.96 ± 0.64
	Procyanidins 3	5.15 ± 0.87	1.61 ± 0.03	3.02 ± 0.04	1.50 ± 0.09	4.07 ± 0.18	2.70 ± 0.01	2.75 ± 0.18	2.38 ± 0.02
	Procyanidins 4	nd	0.78 ± 0.03	5.40 ± 0.09	8.08 ± 0.13	3.50 ± 0.37	5.02 ± 0.06	3.52 ± 0.36	7.66 ± 0.20
	Epicatechin*	33.23 ± 5.38	9.68 ± 0.03	18.32 ± 1.34	21.88 ± 0.08	29.3 ± 0.72	22.44 ± 0.25	27.73 ± 0.15	32.22 ± 1.01
	Procyanidins 5	5.29 ± 0.06	2.50 ± 0.03	3.18 ± 0.04	7.71 ± 0.07	9.68 ± 0.24	5.76 ± 0.03	6.49 ± 0.03	9.80 ± 0.42
	Procyanidins 6	8.64 ± 0.17	3.11 ± 0.25	4.69 ± 0.51	10.4 ± 0.47	12.13 ± 0.45	5.62 ± 0.25	8.30 ± 0.29	11.51 ± 0.66
	Epigallocatechin-3-gallate*	nd	0.56 ± 0.01	0.45 ± 0.04	2.72 ± 0.09	4.24 ± 0.06	3.53 ± 0.03	3.44 ± 0.10	4.63 ± 0.04
	Gallocatechin-3-gallate*	0.73 ± 0.09	0.08 ± 0.00	0.52 ± 0.07	0.29 ± 0.03	0.49 ± 0.09	0.47 ± 0.03	0.28 ± 0.03	0.71 ± 0.01
	Quercetin 3-rutinoside*	0.75 ± 0.08	0.22 ± 0.01	0.54 ± 0.05	1.36 ± 0.01	1.30 ± 0.03	0.50 ± 0.01	1.02 ± 0.00	0.99 ± 0.02
	Quercetin 3-β-D-glucoside*	2.26 ± 0.15	0.39 ± 0.00	1.67 ± 0.03	0.76 ± 0.00	2.10 ± 0.02	0.99 ± 0.01	1.95 ± 0.01	1.77 ± 0.01
	Quercetin 3-rhamnoside*	7.74 ± 0.53	2.11 ± 0.04	5.39 ± 0.3	4.68 ± 0.01	6.70 ± 0.13	3.77 ± 0.24	5.12 ± 0.12	6.21 ± 0.00
	Quercetin glycoside 4	2.60 ± 0.23	0.79 ± 0.06	1.55 ± 0.03	1.73 ± 0.01	3.05 ± 0.15	1.57 ± 0.00	2.32 ± 0.10	2.69 ± 0.01
	Quercetin glycoside 5	0.78 ± 0.02	0.21 ± 0.01	0.77 ± 0.04	0.31 ± 0.00	0.78 ± 0.05	0.00 ± 0.00	0.65 ± 0.01	0.58 ± 0.02
	Quercetin glycoside 6	0.30 ± 0.00	0.09 ± 0.00	0.22 ± 0.02	0.18 ± 0.00	0.31 ± 0.00	0.00 ± 0.01	0.22 ± 0.01	0.41 ± 0.01
	Quercetin	0.27 ± 0.01	nd	0.24 ± 0.00	nd	0.13 ± 0.01	0.17 ± 0.00	0.11 ± 0.00	0.22 ± 0.00
	PBD Factors
	X1	1a	1	1	1	2b	2	2	2
	X2 (%)	80	0	80	0	0	80	0	80
	X3	2	7	2	7	2	7	2	7
	X4 (mL/g)	200	100	100	200	200	100	100	200
	X5	1	1	2	2	1	1	2	2
	X6 (min)	12	12	2	2	2	2	12	12
	X7 (%)	50	100	100	50	100	50	50	100
	a S24d14D (∅22mm; 99 µm; 150-160 W)
	b S24d7 (∅7mm; 164 µm; 70-80 W)
	X1, Sonotrode; X2, ethanol concentration; X3, extractant pH; X4, liquid-solid ratio; X5, extraction cycle; X6, extraction time; X7 Amplitude
	PBD, Packett-Burman design
	nd. not detected
	*Compounds confirmed by standard

## Sheet: Supplementary Table 3
	Supplementary Table 3. Results of Standarized effect estimate of Plackett-Burman design¥
	Compounds	Factors	Effect	Std.Err.	t(8)	p	-95 % Cnf.Limt	+95 % Cnf.Limt	Coeff.	Std.Err. Coeff	-95 % Cnf.Limt2	+95 % Cnf.Limt3	Interference	Pareto Chart
	Total (poly)phenols	R-sqr=0.99506
		Mean/Interc.	121.71	1.10848	109.8	5.28899e-14	119.154	124.267	121.71	1.10848	119.154	124.267	***	#VALUE!
		Sonotrode	49.978	2.21695	22.5435	1.58715e-08	44.8657	55.0903	24.989	1.10848	22.4328	27.5451	***
		EtOH concentration (%)	0.581798	2.21695	0.262432	0.79962	-4.5305	5.6941	0.290899	1.10848	-2.26525	2.84705
		Extractant pH	5.91353	2.21695	2.66741	0.0284762	0.801227	11.0258	2.95677	1.10848	0.400614	5.51292	*
		Liquid:solid ratio (mL / g)	67.856	2.21695	30.6078	1.41017e-09	62.7437	72.9683	33.928	1.10848	31.3718	36.4841	***
		Extraction cycle	25.7024	2.21695	11.5936	2.78639e-06	20.5901	30.8147	12.8512	1.10848	10.2951	15.4074	***
		Extraction time (min)	-7.23483	2.21695	-3.26341	0.0114686	-12.3471	-2.12253	-3.61741	1.10848	-6.17357	-1.06126	*
		Amplitude (%)	-8.21264	2.21695	-3.70447	0.00600389	-13.3249	-3.10033	-4.10632	1.10848	-6.66247	-1.55017	**
	Hidroxycinnamic acids	R-sqr=0.99909
		Mean/Interc.	11.2439	0.0503935	223.122	1.82234e-16	11.1277	11.3601	11.2439	0.0503935	11.1277	11.3601	***	#VALUE!
		Sonotrode	5.42045	0.100787	53.7812	1.58436e-11	5.18804	5.65287	2.71023	0.0503935	2.59402	2.82643	***
		EtOH concentration (%)	-1.11293	0.100787	-11.0423	4.03015e-06	-1.34534	-0.88051	-0.556463	0.0503935	-0.67267	-0.440255	***
		Extractant pH	-4.96668	0.100787	-49.279	3.18261e-11	-5.1991	-4.73427	-2.48334	0.0503935	-2.59955	-2.36713	***
		Liquid:solid ratio (mL / g)	5.62405	0.100787	55.8013	1.18046e-11	5.39163	5.85647	2.81203	0.0503935	2.69582	2.92823	***
		Extraction cycle	-0.338694	0.100787	-3.36049	0.00992458	-0.571109	-0.106278	-0.169347	0.0503935	-0.285555	-0.0531392	***
		Extraction time (min)	0.0341597	0.100787	0.338929	0.743388	-0.198256	0.266575	0.0170798	0.0503935	-0.0991278	0.133288
		Amplitude (%)	-1.49078	0.100787	-14.7914	4.29508e-07	-1.7232	-1.25837	-0.745392	0.0503935	-0.8616	-0.629185	***
	Flavan-3-ols	R-sqr=0.99445
		Mean/Interc.	100.022	1.03276	96.8496	1.44245e-13	97.6407	102.404	100.022	1.03276	97.6407	102.404	***	#VALUE!
		Sonotrode	42.6336	2.06552	20.6406	3.17939e-08	37.8705	47.3966	21.3168	1.03276	18.9352	23.6983	***
		EtOH concentration (%)	0.103684	2.06552	0.0501978	0.961195	-4.65941	4.86677	0.0518421	1.03276	-2.3297	2.43339
		Extractant pH	15.4214	2.06552	7.46612	7.15398e-05	10.6583	20.1845	7.7107	1.03276	5.32915	10.0922	***
		Liquid:solid ratio (mL / g)	57.6365	2.06552	27.9042	2.93685e-09	52.8734	62.3996	28.8183	1.03276	26.4367	31.1998	***
		Extraction cycle	25.0878	2.06552	12.146	1.95498e-06	20.3247	29.8509	12.5439	1.03276	10.1624	14.9255	***
		Extraction time (min)	-7.77627	2.06552	-3.76481	0.00550635	-12.5394	-3.01318	-3.88814	1.03276	-6.26968	-1.50659	***
		Amplitude (%)	-6.54871	2.06552	-3.1705	0.0131848	-11.3118	-1.78562	-3.27436	1.03276	-5.6559	-0.89281	*
	Flavonols	R-sqr=0.99292
		Mean/Interc.	10.4442	0.104683	99.7702	1.13751e-13	10.2028	10.6856	10.4442	0.104683	10.2028	10.6856	***	#VALUE!
		Sonotrode	1.92398	0.209366	9.18956	1.58944e-05	1.44118	2.40678	0.961989	0.104683	0.72059	1.20339	***
		EtOH concentration (%)	1.59104	0.209366	7.59934	6.30888e-05	1.10824	2.07384	0.79552	0.104683	0.554121	1.03692	***
		Extractant pH	-4.54119	0.209366	-21.6902	2.15149e-08	-5.02398	-4.05839	-2.27059	0.104683	-2.51199	-2.02919	***
		Liquid:solid ratio (mL / g)	4.59539	0.209366	21.9491	1.95941e-08	4.1126	5.07819	2.2977	0.104683	2.0563	2.5391	***
		Extraction cycle	0.953296	0.209366	4.55326	0.00186637	0.470498	1.43609	0.476648	0.104683	0.235249	0.718047	**
		Extraction time (min)	0.507282	0.209366	2.42295	0.0416579	0.0244846	0.99008	0.253641	0.104683	0.0122423	0.49504	*
		Amplitude (%)	-0.173141	0.209366	-0.826977	0.432223	-0.655939	0.309657	-0.0865703	0.104683	-0.327969	0.154829
	Catechin	R-sqr=0.9964
		Mean/Interc.	20.5101	0.20504	100.03	1.11413e-13	20.0373	20.9829	20.5101	0.20504	20.0373	20.9829	***	#VALUE!
		Sonotrode	13.7391	0.41008	33.5035	6.87691e-10	12.7935	14.6848	6.86955	0.20504	6.39673	7.34238	***
		EtOH concentration (%)	-0.394616	0.41008	-0.962291	0.364084	-1.34026	0.55103	-0.197308	0.20504	-0.670131	0.275515
		Extractant pH	4.82875	0.41008	11.7751	2.47598e-06	3.8831	5.77439	2.41437	0.20504	1.94155	2.8872	***
		Liquid:solid ratio (mL / g)	12.0686	0.41008	29.4298	1.92549e-09	11.1229	13.0142	6.03429	0.20504	5.56147	6.50711	***
		Extraction cycle	4.2865	0.41008	10.4528	6.09261e-06	3.34085	5.23214	2.14325	0.20504	1.67042	2.61607	***
		Extraction time (min)	-0.797803	0.41008	-1.94548	0.0876013	-1.74345	0.147842	-0.398902	0.20504	-0.871725	0.0739212
		Amplitude (%)	-0.3612	0.41008	-0.880803	0.404108	-1.30685	0.584446	-0.1806	0.20504	-0.653423	0.292223
	Epicatechin
		Mean/Interc.	24.3497	0.711008	34.2467	5.77616e-10	22.7101	25.9893	24.3497	0.711008	22.7101	25.9893	***	#VALUE!
		Sonotrode	7.14609	1.42202	5.02532	0.00102009	3.86691	10.4253	3.57304	0.711008	1.93346	5.21263	**
		EtOH concentration (%)	4.40513	1.42202	3.09781	0.0147145	1.12596	7.68431	2.20257	0.711008	0.562979	3.84215	*
		Extractant pH	-5.59103	1.42202	-3.93176	0.00434592	-8.8702	-2.31185	-2.79551	0.711008	-4.4351	-1.15593	**
		Liquid:solid ratio (mL / g)	9.61348	1.42202	6.76046	0.000143507	6.33431	12.8927	4.80674	0.711008	3.16715	6.44633	***
		Extraction cycle	1.37691	1.42202	0.968278	0.361263	-1.90227	4.65608	0.688454	0.711008	-0.951134	2.32804
		Extraction time (min)	2.72646	1.42202	1.91732	0.0914932	-0.552718	6.00563	1.36323	0.711008	-0.276359	3.00282
		Amplitude (%)	-3.94214	1.42202	-2.77222	0.0242136	-7.22132	-0.662964	-1.97107	0.711008	-3.61066	-0.331482	*
	Epigallocatechin-3-gallate	R-sqr=0.99894
		Mean/Interc.	2.44456	0.0198012	123.455	2.07165e-14	2.3989	2.49022	2.44456	0.0198012	2.3989	2.49022	***	#VALUE!
		Sonotrode	3.026	0.0396024	76.4095	9.59178e-13	2.93467	3.11732	1.513	0.0198012	1.46734	1.55866	***
		EtOH concentration (%)	-0.586849	0.0396024	-14.8185	4.23459e-07	-0.678172	-0.495526	-0.293425	0.0198012	-0.339086	-0.247763	***
		Extractant pH	0.825526	0.0396024	20.8454	2.9418e-08	0.734203	0.916849	0.412763	0.0198012	0.367101	0.458425	***
		Liquid:solid ratio (mL / g)	0.899733	0.0396024	22.7192	1.49289e-08	0.80841	0.991056	0.449866	0.0198012	0.404205	0.495528	***
		Extraction cycle	0.727261	0.0396024	18.3641	7.95794e-08	0.635938	0.818584	0.363631	0.0198012	0.317969	0.409292	***
		Extraction time (min)	-0.575715	0.0396024	-14.5374	4.91151e-07	-0.667038	-0.484392	-0.287858	0.0198012	-0.333519	-0.242196	***
		Amplitude (%)	0.0475127	0.0396024	1.19974	0.264561	-0.0438105	0.138836	0.0237563	0.0198012	-0.0219053	0.0694179
	Gallocatechin-3-gallate	R-sqr=0.9371
		Mean/Interc.	0.446561	0.0189897	23.516	1.13723e-08	0.402771	0.490352	0.446561	0.0189897	0.402771	0.490352	***	#VALUE!
		Sonotrode	0.0808299	0.0379793	2.12826	0.0659714	-0.00675058	0.16841	0.040415	0.0189897	-0.00337529	0.0842052
		EtOH concentration (%)	0.320977	0.0379793	8.45135	2.93545e-05	0.233396	0.408557	0.160488	0.0189897	0.116698	0.204279	***
		Extractant pH	-0.115703	0.0379793	-3.04648	0.0159059	-0.203284	-0.0281228	-0.0578516	0.0189897	-0.101642	-0.0140614	*
		Liquid:solid ratio (mL / g)	0.220895	0.0379793	5.81619	0.000397759	0.133315	0.308476	0.110448	0.0189897	0.0666573	0.154238	***
		Extraction cycle	0.00686053	0.0379793	0.180639	0.861144	-0.08072	0.094441	0.00343026	0.0189897	-0.04036	0.0472205
		Extraction time (min)	0.00954426	0.0379793	0.251301	0.807916	-0.0780362	0.0971247	0.00477213	0.0189897	-0.0390181	0.0485624
		Amplitude (%)	0.00583047	0.0379793	0.153517	0.881793	-0.08175	0.0934109	0.00291523	0.0189897	-0.040875	0.0467055
	Caffeic acid
		Mean/Interc.	3.30596	0.0192851	171.426	1.5003e-15	3.26149	3.35043	3.30596	0.0192851	3.26149	3.35043	***	#VALUE!
		Sonotrode	1.44438	0.0385701	37.4481	2.83718e-10	1.35543	1.53332	0.722189	0.0192851	0.677717	0.76666	***
		EtOH concentration (%)	-0.262488	0.0385701	-6.80547	0.000137056	-0.351431	-0.173545	-0.131244	0.0192851	-0.175715	-0.0867725	***
		Extractant pH	-1.31898	0.0385701	-34.197	5.84321e-10	-1.40793	-1.23004	-0.659492	0.0192851	-0.703963	-0.61502	***
		Liquid:solid ratio (mL / g)	1.74597	0.0385701	45.2674	6.26382e-11	1.65703	1.83491	0.872985	0.0192851	0.828514	0.917457	***
		Extraction cycle	-0.273576	0.0385701	-7.09295	0.000102705	-0.362519	-0.184633	-0.136788	0.0192851	-0.181259	-0.0923166	***
		Extraction time (min)	-0.126786	0.0385701	-3.28717	0.0110687	-0.215729	-0.0378436	-0.0633932	0.0192851	-0.107865	-0.0189218	*
		Amplitude (%)	-0.404639	0.0385701	-10.491	5.92811e-06	-0.493582	-0.315696	-0.20232	0.0192851	-0.246791	-0.157848	***
	p-coumaric acid	R-sqr=0.97124
		Mean/Interc.	0.290255	0.0105813	27.4309	3.36327e-09	0.265854	0.314656	0.290255	0.0105813	0.265854	0.314656	***	#VALUE!
		Sonotrode	0.267681	0.0211626	12.6488	1.4339e-06	0.21888	0.316482	0.133841	0.0105813	0.10944	0.158241	***
		EtOH concentration (%)	-0.0292459	0.0211626	-1.38196	0.204344	-0.078047	0.0195553	-0.0146229	0.0105813	-0.0390235	0.00977763
		Extractant pH	0.00261108	0.0211626	0.123382	0.904848	-0.04619	0.0514122	0.00130554	0.0105813	-0.023095	0.0257061
		Liquid:solid ratio (mL / g)	0.203022	0.0211626	9.59342	1.15617e-05	0.154221	0.251823	0.101511	0.0105813	0.0771104	0.125912	***
		Extraction cycle	0.0279389	0.0211626	1.3202	0.223289	-0.0208622	0.07674	0.0139694	0.0105813	-0.0104311	0.03837
		Extraction time (min)	0.0321536	0.0211626	1.51936	0.167158	-0.0166475	0.0809547	0.0160768	0.0105813	-0.00832377	0.0404773
		Amplitude (%)	-0.0737354	0.0211626	-3.48423	0.00826816	-0.122537	-0.0249343	-0.0368677	0.0105813	-0.0612683	-0.0124672	**
	Ferulic acid	R-sqr=0.97859
		Mean/Interc.	0.409829	0.007507	54.593	1.40583e-11	0.392518	0.427141	0.409829	0.007507	0.392518	0.427141	***	#VALUE!
		Sonotrode	0.163842	0.015014	10.9126	4.40644e-06	0.129219	0.198464	0.0819208	0.007507	0.0646096	0.0992319	***
		EtOH concentration (%)	0.0130907	0.015014	0.871897	0.408668	-0.0215317	0.047713	0.00654533	0.007507	-0.0107658	0.0238565
		Extractant pH	-0.167577	0.015014	-11.1614	3.71628e-06	-0.2022	-0.132955	-0.0837886	0.007507	-0.1011	-0.0664775	***
		Liquid:solid ratio (mL / g)	0.134141	0.015014	8.93442	1.95541e-05	0.0995191	0.168764	0.0670707	0.007507	0.0497596	0.0843819	***
		Extraction cycle	0.0394573	0.015014	2.62803	0.0302705	0.00483492	0.0740796	0.0197286	0.007507	0.00241746	0.0370398	*
		Extraction time (min)	0.075546	0.015014	5.03171	0.00101201	0.0409237	0.110168	0.037773	0.007507	0.0204618	0.0550842	**
		Amplitude (%)	-0.0457198	0.015014	-3.04514	0.0159383	-0.0803421	-0.0110974	-0.0228599	0.007507	-0.040171	-0.0055487	*
	Quercetin 3-rutinoside	R-sqr=0.99133
		Mean/Interc.	0.83512	0.0124989	66.8156	2.80154e-12	0.806298	0.863943	0.83512	0.0124989	0.806298	0.863943	***	#VALUE!
		Sonotrode	0.231672	0.0249978	9.26772	1.49312e-05	0.174027	0.289317	0.115836	0.0124989	0.0870137	0.144659	***
		EtOH concentration (%)	-0.281176	0.0249978	-11.248	3.50508e-06	-0.338821	-0.223531	-0.140588	0.0124989	-0.16941	-0.111765	***
		Extractant pH	-0.136442	0.0249978	-5.45817	0.000602838	-0.194087	-0.0787971	-0.068221	0.0124989	-0.0970435	-0.0393985	***
		Liquid:solid ratio (mL / g)	0.532657	0.0249978	21.3082	2.47478e-08	0.475012	0.590302	0.266328	0.0124989	0.237506	0.295151	***
		Extraction cycle	0.287556	0.0249978	11.5033	2.95684e-06	0.229911	0.345201	0.143778	0.0124989	0.114956	0.172601	***
		Extraction time (min)	-0.181383	0.0249978	-7.25597	8.75447e-05	-0.239028	-0.123738	-0.0906915	0.0124989	-0.119514	-0.061869	**
		Amplitude (%)	-0.144888	0.0249978	-5.79602	0.000407006	-0.202533	-0.0872426	-0.0724438	0.0124989	-0.101266	-0.0436213	**
	Quercetin 3-β-D-glucoside	R-sqr=0.99261
		Mean/Interc.	1.48673	0.0195266	76.1389	9.86754e-13	1.4417	1.53176	1.48673	0.0195266	1.4417	1.53176	***	#VALUE!
		Sonotrode	0.433276	0.0390531	11.0945	3.88909e-06	0.343219	0.523332	0.216638	0.0195266	0.17161	0.261666	***
		EtOH concentration (%)	0.374969	0.0390531	9.60152	1.14895e-05	0.284913	0.465026	0.187485	0.0195266	0.142456	0.232513	***
		Extractant pH	-1.01744	0.0390531	-26.0527	5.0591e-09	-1.1075	-0.927383	-0.50872	0.0195266	-0.553748	-0.463692	***
		Liquid:solid ratio (mL / g)	0.468487	0.0390531	11.9961	2.14913e-06	0.37843	0.558543	0.234243	0.0195266	0.189215	0.279272	***
		Extraction cycle	0.104919	0.0390531	2.68656	0.0276436	0.0148618	0.194975	0.0524593	0.0195266	0.00743092	0.0974876	*
		Extraction time (min)	0.211821	0.0390531	5.42392	0.000627862	0.121764	0.301878	0.105911	0.0195266	0.0608822	0.150939	***
		Amplitude (%)	-0.00938307	0.0390531	-0.240264	0.816168	-0.0994398	0.0806736	-0.00469153	0.0195266	-0.0497199	0.0403368
	Quercetin 3-rhamnoside	R-sqr=0.97922
		Mean/Interc.	5.21564	0.0847629	61.5321	5.40883e-12	5.02018	5.4111	5.21564	0.0847629	5.02018	5.4111	***	#VALUE!
		Sonotrode	0.471531	0.169526	2.78147	0.0238703	0.0806041	0.862458	0.235766	0.0847629	0.040302	0.431229	*
		EtOH concentration (%)	1.12824	0.169526	6.65527	0.000159932	0.737312	1.51917	0.56412	0.0847629	0.368656	0.759583	***
		Extractant pH	-2.04597	0.169526	-12.0688	2.05249e-06	-2.43689	-1.65504	-1.02298	0.0847629	-1.21845	-0.82752	***
		Liquid:solid ratio (mL / g)	2.23745	0.169526	13.1983	1.03478e-06	1.84652	2.62838	1.11873	0.0847629	0.923262	1.31419	***
		Extraction cycle	0.268227	0.169526	1.58222	0.152256	-0.1227	0.659154	0.134114	0.0847629	-0.06135	0.329577
		Extraction time (min)	0.159581	0.169526	0.94134	0.374083	-0.231346	0.550509	0.0797907	0.0847629	-0.115673	0.275254
		Amplitude (%)	-0.225721	0.169526	-1.33149	0.219718	-0.616649	0.165206	-0.112861	0.0847629	-0.308324	0.0826029
	Quercetin	R-sqr=0.99838
		Mean/Interc.	0.142535	0.00136935	104.09	8.10603e-14	0.139377	0.145692	0.142535	0.00136935	0.139377	0.145692	***	#VALUE!
		Sonotrode	0.0290447	0.00273869	10.6053	5.46435e-06	0.0227293	0.0353601	0.0145224	0.00136935	0.0113646	0.0176801	***
		EtOH concentration (%)	0.164197	0.00273869	59.9546	6.6552e-12	0.157882	0.170513	0.0820987	0.00136935	0.0789409	0.0852564	***
		Extractant pH	-0.0918272	0.00273869	-33.5296	6.8345e-10	-0.0981427	-0.0855118	-0.0459136	0.00136935	-0.0490713	-0.0427559	***
		Liquid:solid ratio (mL / g)	0.0215951	0.00273869	7.88518	4.84503e-05	0.0152796	0.0279105	0.0107975	0.00136935	0.00763982	0.0139553	***
		Extraction cycle	0.002286	0.00273869	0.834705	0.428105	-0.00402944	0.00860144	0.001143	0.00136935	-0.00201472	0.00430072
		Extraction time (min)	0.0152908	0.00273869	5.58326	0.000520317	0.00897539	0.0216063	0.00764541	0.00136935	0.00448769	0.0108031	***
		Amplitude (%)	0.00859025	0.00273869	3.13662	0.0138758	0.00227481	0.0149057	0.00429512	0.00136935	0.00113741	0.00745284	*
	ANTIOXIDANT ACTIVITY
	FRAP	R-sqr=0.97482
		Mean/Interc.	10.7683	0.216106	49.8287	2.91307e-11	10.2699	11.2666	10.7683	0.216106	10.2699	11.2666	***	#VALUE!
		Sonotrode	3.74792	0.432211	8.6715	2.43365e-05	2.75124	4.7446	1.87396	0.216106	1.37562	2.3723	***
		EtOH concentration (%)	0.707033	0.432211	1.63585	0.140509	-0.289647	1.70371	0.353517	0.216106	-0.144824	0.851857
		Extractant pH	-0.977591	0.432211	-2.26184	0.0535687	-1.97427	0.01909	-0.488795	0.216106	-0.987136	0.00954502
		Liquid:solid ratio (mL / g)	5.50046	0.432211	12.7263	1.36831e-06	4.50378	6.49714	2.75023	0.216106	2.25189	3.24857	***
		Extraction cycle	2.81037	0.432211	6.50231	0.000187646	1.81369	3.80705	1.40519	0.216106	0.906846	1.90353	***
		Extraction time (min)	-1.89702	0.432211	-4.38909	0.00232036	-2.8937	-0.900335	-0.948508	0.216106	-1.44685	-0.450167	**
		Amplitude (%)	0.772901	0.432211	1.78825	0.111538	-0.22378	1.76958	0.38645	0.216106	-0.11189	0.884791
	DPPH	R-sqr=0.99535
		Mean/Interc.	3.20193	0.025748	124.356	1.95463e-14	3.14256	3.26131	3.20193	0.025748	3.14256	3.26131	***	#VALUE!
		Sonotrode	0.682336	0.0514961	13.2503	1.004e-06	0.563586	0.801086	0.341168	0.025748	0.281793	0.400543	***
		EtOH concentration (%)	0.248391	0.0514961	4.82349	0.00131549	0.129641	0.367141	0.124195	0.025748	0.0648204	0.183571	**
		Extractant pH	-0.261122	0.0514961	-5.07073	0.000964141	-0.379873	-0.142372	-0.130561	0.025748	-0.189936	-0.0711861	**
		Liquid:solid ratio (mL / g)	1.72779	0.0514961	33.5519	6.79842e-10	1.60904	1.84654	0.863896	0.025748	0.80452	0.923271	***
		Extraction cycle	0.679744	0.0514961	13.1999	1.0338e-06	0.560993	0.798494	0.339872	0.025748	0.280497	0.399247	***
		Extraction time (min)	-0.566596	0.0514961	-11.0027	4.14115e-06	-0.685346	-0.447846	-0.283298	0.025748	-0.342673	-0.223923	***
		Amplitude (%)	0.425448	0.0514961	8.26176	3.46097e-05	0.306698	0.544198	0.212724	0.025748	0.153349	0.272099	***
	*Significant p <0.05
	**Very significant p <0.01
	***Extremely significant p <0.001
	¥Only results of Compounds confirmed by pattern have been included.

## Sheet: Supplementary Table 4
	Supplementary Table 4. Results of regression analysis of Plackett-Burman design¥
	Columna1	Regression coefficient	Std.Err.	t(8)	p	-95 % Cnf.Limt	+95 % Cnf.Limt
	Total polyphenols
	Mean/Interc.	-69.3295	7.04995	-9.83404	9.61647e-06	-85.5867	-53.0723
	Sonotrode	12.4945	0.554238	22.5435	1.58715e-08	11.2164	13.7726
	EtOH concentration (%)	0.00727248	0.0277119	0.262432	0.79962	-0.0566313	0.0711763
	Extractant pH	1.18271	0.443391	2.66741	0.0284762	0.160245	2.20517
	Liquid:solid ratio (mL / g)	0.67856	0.0221695	30.6078	1.41017e-09	0.627437	0.729683
	Extraction cycle	25.7024	2.21695	11.5936	2.78639e-06	20.5901	30.8147
	Extraction time (min)	-0.723483	0.221695	-3.26341	0.0114686	-1.23471	-0.212253
	Amplitude (%)	-0.164253	0.0443391	-3.70447	0.00600389	-0.266499	-0.0620067
	Hidroxycinnamic acids
	Mean/Interc.	3.77904	0.320504	11.7909	2.45088e-06	3.03996	4.51813
	Sonotrode	1.35511	0.0251968	53.7812	1.58436e-11	1.29701	1.41322
	EtOH concentration (%)	-0.0139116	0.00125984	-11.0423	4.03015e-06	-0.0168168	-0.0110064
	Extractant pH	-0.993336	0.0201574	-49.279	3.18261e-11	-1.03982	-0.946853
	Liquid:solid ratio (mL / g)	0.0562405	0.00100787	55.8013	1.18046e-11	0.0539163	0.0585647
	Extraction cycle	-0.338694	0.100787	-3.36049	0.00992458	-0.571109	-0.106278
	Extraction time (min)	0.00341597	0.0100787	0.338929	0.743388	-0.0198256	0.0266575
	Amplitude (%)	-0.0298157	0.00201574	-14.7914	4.29508e-07	-0.034464	-0.0251674
	Flavan-3-ols
	Mean/Interc.	-76.0209	6.56838	-11.5738	2.82281e-06	-91.1676	-60.8742
	Sonotrode	10.6584	0.516379	20.6406	3.17939e-08	9.46762	11.8492
	EtOH concentration (%)	0.00129605	0.025819	0.0501978	0.961195	-0.0582426	0.0608347
	Extractant pH	3.08428	0.413103	7.46612	7.15398e-05	2.13166	4.0369
	Liquid:solid ratio (mL / g)	0.576365	0.0206552	27.9042	2.93685e-09	0.528734	0.623996
	Extraction cycle	25.0878	2.06552	12.146	1.95498e-06	20.3247	29.8509
	Extraction time (min)	-0.777627	0.206552	-3.76481	0.00550635	-1.25394	-0.301318
	Amplitude (%)	-0.130974	0.0413103	-3.1705	0.0131848	-0.226236	-0.0357124
	Flavonols
	Mean/Interc.	2.91237	0.665786	4.37434	0.00236667	1.37707	4.44768
	Sonotrode	0.480994	0.0523414	9.18956	1.58944e-05	0.360295	0.601694
	EtOH concentration (%)	0.019888	0.00261707	7.59934	6.30888e-05	0.013853	0.025923
	Extractant pH	-0.908237	0.0418731	-21.6902	2.15149e-08	-1.0048	-0.811678
	Liquid:solid ratio (mL / g)	0.0459539	0.00209366	21.9491	1.95941e-08	0.041126	0.0507819
	Extraction cycle	0.953296	0.209366	4.55326	0.00186637	0.470498	1.43609
	Extraction time (min)	0.0507282	0.0209366	2.42295	0.0416579	0.00244846	0.099008
	Amplitude (%)	-0.00346281	0.00418731	-0.826977	0.432223	-0.0131188	0.00619315
	Catechin
	Mean/Interc.	-24.2447	1.30406	-18.5917	7.22578e-08	-27.2519	-21.2375
	Sonotrode	3.43478	0.10252	33.5035	6.87691e-10	3.19836	3.67119
	EtOH concentration (%)	-0.0049327	0.005126	-0.962291	0.364084	-0.0167533	0.00688787
	Extractant pH	0.965749	0.082016	11.7751	2.47598e-06	0.77662	1.15488
	Liquid:solid ratio (mL / g)	0.120686	0.0041008	29.4298	1.92549e-09	0.111229	0.130142
	Extraction cycle	4.2865	0.41008	10.4528	6.09261e-06	3.34085	5.23214
	Extraction time (min)	-0.0797803	0.041008	-1.94548	0.0876013	-0.174345	0.0147842
	Amplitude (%)	-0.00722399	0.0082016	-0.880803	0.404108	-0.0261369	0.0116889
	Epicatechin	5.76554	4.52204	1.27499	0.238094	-4.66229	16.1934
		1.78652	0.355504	5.02532	0.00102009	0.966728	2.60632
	Mean/Interc.	0.0550642	0.0177752	3.09781	0.0147145	0.0140745	0.0960539
	Sonotrode	-1.11821	0.284403	-3.93176	0.00434592	-1.77404	-0.46237
	EtOH concentration (%)	0.0961348	0.0142202	6.76046	0.000143507	0.0633431	0.128927
	Extractant pH	1.37691	1.42202	0.968278	0.361263	-1.90227	4.65608
	Liquid:solid ratio (mL / g)	0.272646	0.142202	1.91732	0.0914932	-0.0552718	0.600563
	Extraction cycle	-0.0788428	0.0284403	-2.77222	0.0242136	-0.144426	-0.0132593
	Extraction time (min)
	Amplitude (%)
	Epigallocatechin-3-gallate
	Mean/Interc.	-3.89624	0.125936	-30.9382	1.29492e-09	-4.18665	-3.60583
	Sonotrode	0.756499	0.00990059	76.4095	9.59178e-13	0.733668	0.77933
	EtOH concentration (%)	-0.00733561	0.000495029	-14.8185	4.23459e-07	-0.00847715	-0.00619407
	Extractant pH	0.165105	0.00792047	20.8454	2.9418e-08	0.146841	0.18337
	Liquid:solid ratio (mL / g)	0.00899733	0.000396024	22.7192	1.49289e-08	0.0080841	0.00991056
	Extraction cycle	0.727261	0.0396024	18.3641	7.95794e-08	0.635938	0.818584
	Extraction time (min)	-0.0575715	0.00396024	-14.5374	4.91151e-07	-0.0667038	-0.0484392
	Amplitude (%)	0.000950253	0.000792047	1.19974	0.264561	-0.00087621	0.00277672
	Gallocatechin-3-gallate
	Mean/Interc.	-0.0678916	0.120775	-0.562133	0.589424	-0.346399	0.210616
	Sonotrode	0.0202075	0.00949483	2.12826	0.0659714	-0.00168764	0.0421026
	EtOH concentration (%)	0.00401221	0.000474742	8.45135	2.93545e-05	0.00291745	0.00510697
	Extractant pH	-0.0231407	0.00759587	-3.04648	0.0159059	-0.0406567	-0.00562455
	Liquid:solid ratio (mL / g)	0.00220895	0.000379793	5.81619	0.000397759	0.00133315	0.00308476
	Extraction cycle	0.00686053	0.0379793	0.180639	0.861144	-0.08072	0.094441
	Extraction time (min)	0.000954426	0.00379793	0.251301	0.807916	-0.00780362	0.00971247
	Amplitude (%)	0.000116609	0.000759587	0.153517	0.881793	-0.001635	0.00186822
	Caffeic acid
	Mean/Interc.	1.30594	0.122654	10.6474	5.30411e-06	1.0231	1.58878
	Sonotrode	0.361094	0.00964253	37.4481	2.83718e-10	0.338859	0.38333
	EtOH concentration (%)	-0.0032811	0.000482127	-6.80547	0.000137056	-0.00439288	-0.00216931
	Extractant pH	-0.263797	0.00771403	-34.197	5.84321e-10	-0.281585	-0.246008
	Liquid:solid ratio (mL / g)	0.0174597	0.000385701	45.2674	6.26382e-11	0.0165703	0.0183491
	Extraction cycle	-0.273576	0.0385701	-7.09295	0.000102705	-0.362519	-0.184633
	Extraction time (min)	-0.0126786	0.00385701	-3.28717	0.0110687	-0.0215729	-0.00378436
	Amplitude (%)	-0.00809278	0.000771403	-10.491	5.92811e-06	-0.00987164	-0.00631392
	p-coumaric acid
	Mean/Interc.	-0.290419	0.0672975	-4.31545	0.00256175	-0.445607	-0.135231
	Sonotrode	0.0669203	0.00529066	12.6488	1.4339e-06	0.05472	0.0791205
	EtOH concentration (%)	-0.000365573	0.000264533	-1.38196	0.204344	-0.000975587	0.000244441
	Extractant pH	0.000522217	0.00423253	0.123382	0.904848	-0.00923801	0.0102824
	Liquid:solid ratio (mL / g)	0.00203022	0.000211626	9.59342	1.15617e-05	0.00154221	0.00251823
	Extraction cycle	0.0279389	0.0211626	1.3202	0.223289	-0.0208622	0.07674
	Extraction time (min)	0.00321536	0.00211626	1.51936	0.167158	-0.00166475	0.00809547
	Amplitude (%)	-0.00147471	0.000423253	-3.48423	0.00826816	-0.00245073	-0.000498686
	Ferulic acid
	Mean/Interc.	0.104601	0.0477448	2.19084	0.0598427	-0.00549855	0.214701
	Sonotrode	0.0409604	0.0037535	10.9126	4.40644e-06	0.0323048	0.049616
	EtOH concentration (%)	0.000163633	0.000187675	0.871897	0.408668	-0.000269146	0.000596413
	Extractant pH	-0.0335155	0.0030028	-11.1614	3.71628e-06	-0.0404399	-0.026591
	Liquid:solid ratio (mL / g)	0.00134141	0.00015014	8.93442	1.95541e-05	0.000995191	0.00168764
	Extraction cycle	0.0394573	0.015014	2.62803	0.0302705	0.00483492	0.0740796
	Extraction time (min)	0.0075546	0.0015014	5.03171	0.00101201	0.00409237	0.0110168
	Amplitude (%)	-0.000914395	0.00030028	-3.04514	0.0159383	-0.00160684	-0.000221948
	Quercetin 3-rutinoside
	Mean/Interc.	-0.0771045	0.0794933	-0.969949	0.360479	-0.260416	0.106207
	Sonotrode	0.0579181	0.00624944	9.26772	1.49312e-05	0.0435069	0.0723294
	EtOH concentration (%)	-0.00351469	0.000312472	-11.248	3.50508e-06	-0.00423526	-0.00279413
	Extractant pH	-0.0272884	0.00499956	-5.45817	0.000602838	-0.0388174	-0.0157594
	Liquid:solid ratio (mL / g)	0.00532657	0.000249978	21.3082	2.47478e-08	0.00475012	0.00590302
	Extraction cycle	0.287556	0.0249978	11.5033	2.95684e-06	0.229911	0.345201
	Extraction time (min)	-0.0181383	0.00249978	-7.25597	8.75447e-05	-0.0239028	-0.0123738
	Amplitude (%)	-0.00289775	0.000499956	-5.79602	0.000407006	-0.00405065	-0.00174485
	Quercetin 3-β-D-glucoside
	Mean/Interc.	0.67904	0.12419	5.46777	0.000596021	0.392658	0.965421
	Sonotrode	0.108319	0.00976328	11.0945	3.88909e-06	0.0858048	0.130833
	EtOH concentration (%)	0.00468712	0.000488164	9.60152	1.14895e-05	0.00356141	0.00581283
	Extractant pH	-0.203488	0.00781063	-26.0527	5.0591e-09	-0.221499	-0.185477
	Liquid:solid ratio (mL / g)	0.00468487	0.000390531	11.9961	2.14913e-06	0.0037843	0.00558543
	Extraction cycle	0.104919	0.0390531	2.68656	0.0276436	0.0148618	0.194975
	Extraction time (min)	0.0211821	0.00390531	5.42392	0.000627862	0.0121764	0.0301878
	Amplitude (%)	-0.000187661	0.000781063	-0.240264	0.816168	-0.0019888	0.00161347
	Quercetin 3-rhamnoside
	Mean/Interc.	2.37183	0.539095	4.39966	0.00228779	1.12868	3.61499
	Sonotrode	0.117883	0.0423814	2.78147	0.0238703	0.020151	0.215615
	EtOH concentration (%)	0.014103	0.00211907	6.65527	0.000159932	0.0092164	0.0189896
	Extractant pH	-0.409193	0.0339052	-12.0688	2.05249e-06	-0.487379	-0.331008
	Liquid:solid ratio (mL / g)	0.0223745	0.00169526	13.1983	1.03478e-06	0.0184652	0.0262838
	Extraction cycle	0.268227	0.169526	1.58222	0.152256	-0.1227	0.659154
	Extraction time (min)	0.0159581	0.0169526	0.94134	0.374083	-0.0231346	0.0550509
	Amplitude (%)	-0.00451443	0.00339052	-1.33149	0.219718	-0.012333	0.00330411
	Quercetin
	Mean/Interc.	0.047364	0.00870909	5.43846	0.000617103	0.0272808	0.0674472
	Sonotrode	0.00726118	0.000684673	10.6053	5.46435e-06	0.00568232	0.00884004
	EtOH concentration (%)	0.00205247	3.42337e-05	59.9546	6.6552e-12	0.00197352	0.00213141
	Extractant pH	-0.0183654	0.000547739	-33.5296	6.8345e-10	-0.0196285	-0.0171024
	Liquid:solid ratio (mL / g)	0.000215951	2.73869e-05	7.88518	4.84503e-05	0.000152796	0.000279105
	Extraction cycle	0.002286	0.00273869	0.834705	0.428105	-0.00402944	0.00860144
	Extraction time (min)	0.00152908	0.000273869	5.58326	0.000520317	0.000897539	0.00216063
	Amplitude (%)	0.000171805	5.47739e-05	3.13662	0.0138758	4.54962e-05	0.000298114
	ANTIOXIDANT ACTIVITY
	FRAP
	Mean/Interc.	-5.688	1.37444	-4.13842	0.00326045	-8.85746	-2.51854
	Sonotrode	0.93698	0.108053	8.6715	2.43365e-05	0.68781	1.18615
	EtOH concentration (%)	0.00883792	0.00540264	1.63585	0.140509	-0.00362059	0.0212964
	Extractant pH	-0.195518	0.0864422	-2.26184	0.0535687	-0.394854	0.00381801
	Liquid:solid ratio (mL / g)	0.0550046	0.00432211	12.7263	1.36831e-06	0.0450378	0.0649714
	Extraction cycle	2.81037	0.432211	6.50231	0.000187646	1.81369	3.80705
	Extraction time (min)	-0.189702	0.0432211	-4.38909	0.00232036	-0.28937	-0.0900335
	Amplitude (%)	0.015458	0.00864422	1.78825	0.111538	-0.0044756	0.0353916
	DPPH
	Mean/Interc.	-1.39303	0.163758	-8.50662	2.79945e-05	-1.77066	-1.0154
	Sonotrode	0.170584	0.012874	13.2503	1.004e-06	0.140897	0.200272
	EtOH concentration (%)	0.00310489	0.000643701	4.82349	0.00131549	0.00162051	0.00458926
	Extractant pH	-0.0522245	0.0102992	-5.07073	0.000964141	-0.0759745	-0.0284745
	Liquid:solid ratio (mL / g)	0.0172779	0.000514961	33.5519	6.79842e-10	0.0160904	0.0184654
	Extraction cycle	0.679744	0.0514961	13.1999	1.0338e-06	0.560993	0.798494
	Extraction time (min)	-0.0566596	0.00514961	-11.0027	4.14115e-06	-0.0685346	-0.0447846
	Amplitude (%)	0.00850896	0.00102992	8.26176	3.46097e-05	0.00613396	0.010884
	¥Only results of Compounds confirmed by pattern have been included.
